# Supplementary material for: Zn and Zn-Fe Nanostructures with Multifunctional Properties as Components for Food Packaging Materials
Source: Nanomaterials (Basel). 2022 Jun 18;12(12):2104. doi: 10.3390/nano12122104 (PMC9230730; doi:10.3390/nano12122104)
Supplement: Supplementary file 1 [file nanomaterials-12-02104-s001.zip]

Archive with 1 entries (1 files):
- nanomaterials-1773004-supplementary.pdf
